# Supplementary material for: Characterization of Fruit and Seed Development in the Genera Anacamptis and Serapias (Orchidaceae)
Source: Plants (Basel). 2025 Apr 16;14(8):1229. doi: 10.3390/plants14081229 (PMC12030694; doi:10.3390/plants14081229)
Supplement: Supplementary file 1 [file plants-14-01229-s001.zip]

Archive with 6 entries (6 files):
- S1.png
- S2.png
- S3.png
- S4.png
- Table S1-ortunez-marzo25 1.pdf
- Table S2-ortunez-marzo25 1.pdf
